# Supplementary material for: Bilateral Stifle Arthrodesis as a Salvage Procedure for End-Stage Bilateral Grade IV Lateral Patellar Luxation in a Dog: A Case Report
Source: Vet Sci. 2026 Jul 9;13(7):665. doi: 10.3390/vetsci13070665 (PMC13431633; doi:10.3390/vetsci13070665)
Supplement: Supplementary file 1 [file vetsci-13-00665-s001.zip]

Archive with 4 entries (4 files):
- .DS_Store
- Supplementary Video S1.mp4
- Supplementary Video S2.mp4
- Supplementary_Material.pdf
